# Supplementary material for: Linking Dynamic Phenotyping with Metabolite Analysis to Study Natural Variation in Drought Responses of Brachypodium distachyon
Source: Front Plant Sci. 2016 Nov 29;7:1751. doi: 10.3389/fpls.2016.01751 (PMC5126067; doi:10.3389/fpls.2016.01751)
Supplement: TABLE S1 — Overview of the Brachypodium distachyon germplasm collection used for the two drought screens. Origin and further geographical information available is listed for each of the 138 ecotypes. All accession are from IBERS collection, except ∗ Benavente Collection; ∗∗ ABR collection; ˆ Garvin collection; ˆˆ Vogel collection. Ecotypes included in second drought screen are highlighted in grey. [file Table_1.XLSX]

## Sheet: Large screen
Supplementary Table S1
		Ecotype	Country	Region	Subregion	Location (Latitude/Longitude)	Altitude (m)	Ecological niche
	1	ab1.4*	Spain		Albcete		686	Plains
	2	ab3.5*	Spain		Albcete		686	Plains
	3	ABR1**	Turkey	Kiresehir	Kaman		1100	Highlands
	4	ABR2**	France	Herault	Octon		125	Unknown
	5	ABR3**	Spain	Huesca	Aisa		1043	Highlands
	6	ABR4**	Spain	Huesca	Aren		1043	Highlands
	7	ABR5**	Spain	Huesca	Jaca		1043	Highlands
	8	ABR6**	Spain	Navarra	Los Arcos		438	Plains
	9	ABR7**	Spain		Otero		466	Plains
	10	ABR8**	Italy	Siena			322	Hillside
	11	ABR9**	Croatia	Ljubljana			295	Lowlands
	12	Adi-1^^	Turkey	Adiyaman			7	Arid Lowland
	13	Adi-5^^	Turkey	Adiyaman			7	Arid Lowland
	14	Adi-6^^	Turkey	Adiyaman			7	Arid Lowland
	15	Adi-10^^	Turkey	Adiyaman			7	Arid Lowland
	16	Adi-11^^	Turkey	Adiyaman			7	Arid Lowland
	17	Adi-12^^	Turkey	Adiyaman			7	Arid Lowland
	18	Adi-14^^	Turkey	Adiyaman			7	Arid Lowland
	19	Adi-15^^	Turkey	Adiyaman			7	Arid Lowland
	20	Alq1	Spain	Huesca	Alquezar	42°10'08.4"N / 0°01'05.4"E	656	Highlands
	21	Arc23	Spain	Navarra	Los Arcos	42°34'51.1"N / 2°12'09.8"W	484	Highlands
	22	Arn2	Spain	Huesca	Arens	42°15'23.4"N / 0°43'47.5"E	681	Highlands
	23	Arn3	Spain	Huesca	Arens	42°15'23.4"N / 0°43'47.5"E	681	Highlands
	24	Arn6	Spain	Huesca	Arens	42°15'23.4"N / 0°43'47.5"E	681	Highlands
	25	ba6.6*	Spain	Babajoz			185	Lowlands
	26	Ban1	Spain	Huesca	Banaguas	42°34'50.2"N / 0°34'47.7"W	822	Highlands
	27	Ban2	Spain	Huesca	Banaguas	42°34'50.2"N / 0°34'47.7"W	822	Highlands
	28	Ban3	Spain	Huesca	Banaguas	42°34'50.2"N / 0°34'47.7"W	822	Highlands
	29	Ban4	Spain	Huesca	Banaguas	42°34'50.2"N / 0°34'47.7"W	822	Highlands
	30	Bar5	Spain	Huesca	Barbastro	42°02'26.3"N / 0°08'46.9"E	383	Lowlands
	31	Bar9	Spain	Huesca	Barbastro	42°02'26.3"N / 0°08'46.9"E	383	Lowlands
	32	Bd21^	Iraq	near Salakudin
	33	Bd21-3^	Iraq	near Salakudin
	34	Bd2-3^	Iraq
	35	Bel1	Spain	Zaragoza	Belchite	41°17'58.1"N / 0°44'29.7"W	448	Lowlands
	36	Bel2	Spain	Zaragoza	Belchite	41°17'58.1"N / 0°44'29.7"W	448	Lowlands
	37	Bel8	Spain	Zaragoza	Belchite	41°17'58.1"N / 0°44'29.7"W	448	Lowlands
	38	Bel15	Spain	Zaragoza	Belchite	41°17'58.1"N / 0°44'29.7"W	448	Lowlands
	39	Bel27	Spain	Zaragoza	Belchite	41°17'58.1"N / 0°44'29.7"W	448	Lowlands
	40	Ben1	Spain	Huesca	Benabarre	42°07'34.2"N / 0°28'46.3"E	829	Highlands
	41	Ben2	Spain	Huesca	Benabarre	42°07'34.2"N / 0°28'46.3"E	829	Highlands
	42	Ben3	Spain	Huesca	Benabarre	42°07'34.2"N / 0°28'46.3"E	829	Highlands
	43	Ben4	Spain	Huesca	Benabarre	42°07'34.2"N / 0°28'46.3"E	829	Highlands
	44	Ben5	Spain	Huesca	Benabarre	42°07'34.2"N / 0°28'46.3"E	829	Highlands
	45	Ben6	Spain	Huesca	Benabarre	42°07'34.2"N / 0°28'46.3"E	829	Highlands
	46	Ben7	Spain	Huesca	Benabarre	42°07'34.2"N / 0°28'46.3"E	829	Highlands
	47	Bie1	Spain	Huesca	Bierge	42°10'23.0"N / 0°05'26.7"W	730	Highlands
	48	Bie3	Spain	Huesca	Bierge	42°10'23.0"N / 0°05'26.7"W	730	Highlands
	49	Bis1	Turkey
	50	Cas1	Spain	Zaragoza	Casdasnos - Barranco de Valcuerranar	41°27'54.2"N / 0°01'03.5"E	206	Lowlands
	51	Cas2	Spain	Zaragoza	Casdasnos - Barranco de Valcuerranar	41°27'54.2"N / 0°01'03.5"E	206	Lowlands
	52	Cas3	Spain	Zaragoza	Casdasnos - Barranco de Valcuerranar	41°27'54.2"N / 0°01'03.5"E	206	Lowlands
	53	Cas8	Spain	Zaragoza	Casdasnos - Barranco de Valcuerranar	41°27'54.2"N / 0°01'03.5"E	206	Lowlands
	54	Cas12	Spain	Zaragoza	Casdasnos - Barranco de Valcuerranar	41°27'54.2"N / 0°01'03.5"E	206	Lowlands
	55	Cas24	Spain	Zaragoza	Casdasnos - Barranco de Valcuerranar	41°27'54.2"N / 0°01'03.5"E	206	Lowlands
	56	Cel1	Spain	Sierra de Guara	Santa Celia	42°14'18.1"N / 0°09'57.6"W	791	Highlands
	57	cu3.5*	Spain		Cuenca		946	Steep hillside
	58	cu5.3*	Spain		Cuenca		946	Steep hillside
	59	Fon1	Spain	Cataluna	Fondedou	41°56'27.5"N / 0°45'25.7"E	648	Highlands
	60	Foz3	Spain	Navarra	Foz de Lumbier	42°38'11.4"N / 1°18'17.4"W	434	Highlands
	61	Foz8	Spain	Navarra	Foz de Lumbier	42°38'11.4"N / 1°18'17.4"W	434	Highlands
	62	Foz15	Spain	Navarra	Foz de Lumbier	42°38'11.4"N / 1°18'17.4"W	434	Highlands
	63	Ga10	Spain	Huesca	Murillos de Gallego (Los Mallos)	42°20'43.94"N / 0°44'34.8"W	515	Highlands
	64	Gal11	Spain	Huesca	Murillos de Gallego (Los Mallos)	42°20'43.94"N / 0°44'34.8"W	515	Highlands
	65	Gaz-1^^	Turkey		Gaziantep		705	Highlands
	66	Gaz-2^^	Turkey		Gaziantep		705	Highlands
	67	Gaz-3^^	Turkey		Gaziantep		705	Highlands
	68	Gaz-4^^	Turkey		Gaziantep		705	Highlands
	69	Gaz-5^^	Turkey		Gaziantep		705	Highlands
	70	Gaz-6^^	Turkey		Gaziantep		705	Highlands
	71	Gaz-7^^	Turkey		Gaziantep		705	Highlands
	72	Gaz-8^^	Turkey		Gaziantep		705	Highlands
	73	Gaz-9^^	Turkey		Gaziantep		705	Highlands
	74	gr1.5*	Spain		Granada		738	Highlands
	75	gr3.4*	Spain		Granada		738	Highlands
	76	j3.3*	Spain		jaen		147	Hillside
	77	j3.6*	Spain		jaen		147	Hillside
	78	j4.3*	Spain		jaen		147	Hillside
	79	Jer1	Spain	Huesca	Ermita de San Jeromimo	42°03'16.6"N / 0°00'44.6"W	414	Lowlands
	80	Jer8	Spain	Huesca	Ermita de San Jeromimo	42°03'16.6"N / 0°00'44.6"W	415	Lowlands
	81	Jer11	Spain	Huesca	Ermita de San Jeromimo	42°03'16.6"N / 0°00'44.6"W	416	Lowlands
	82	Kah-1^^	Turkey		Kahta		765	Highlands
	83	Kah-2^^	Turkey		Kahta		766	Highlands
	84	Kah-3^^	Turkey		Kahta		767	Highlands
	85	Kah-4^^	Turkey		Kahta		768	Highlands
	86	Kah-5^^	Turkey		Kahta		769	Highlands
	87	Kah-6^^	Turkey		Kahta		770	Highlands
	88	Koz-1^^	Turkey		Kozluk		771	Highlands
	89	Koz-2^^	Turkey		Kozluk		772	Highlands
	90	Koz-3^^	Turkey		Kozluk		773	Highlands
	91	Koz-4^^	Turkey		Kozluk		774	Highlands
	92	Koz-5^^	Turkey		Kozluk		775	Highlands
	93	Luc1	Spain	Huesca	Ermita de Santa Lucia	42°36'36.2"N / 0°53'35.5"W	566	Highlands
	94	Luc3	Spain	Huesca	Ermita de Santa Lucia	42°36'36.2"N / 0°53'35.5"W	566	Highlands
	95	Luc9	Spain	Huesca	Ermita de Santa Lucia	42°36'36.2"N / 0°53'35.5"W	566	Highlands
	96	Luc21	Spain	Huesca	Ermita de Santa Lucia	42°36'36.2"N / 0°53'35.5"W	566	Highlands
	97	Mig1	Spain	Huesca	San Miguel de Foces	42°08'52.8"N / 0°11'41.9"W	572	Lowlands
	98	Mig3	Spain	Huesca	San Miguel de Foces	42°08'52.8"N / 0°11'41.9"W	572	Lowlands
	99	Mir1	Spain	Zaragoza	Miramont	42°36'31.4"N / 0°57'32.7"W	564	Highlands
	100	Mir2	Spain	Zaragoza	Miramont	42°36'31.4"N / 0°57'32.7"W	564	Highlands
	101	Mir17	Spain	Zaragoza	Miramont	42°36'31.4"N / 0°57'32.7"W	564	Highlands
	102	Mon1	Spain	Zaragoza	Puetro de Pallaruelo	41°39'04.8"N / 0°12'37.5"W	515	Highlands
	103	Mon3	Spain	Zaragoza	Puetro de Pallaruelo	41°39'04.8"N / 0°12'37.5"W	515	Highlands
	104	Mon 11	Spain	Zaragoza	Puetro de Pallaruelo	41°39'04.8"N / 0°12'37.5"W	515	Highlands
	105	Mon 17	Spain	Zaragoza	Puetro de Pallaruelo	41°39'04.8"N / 0°12'37.5"W	515	Highlands
	106	Mur3	Spain	Cataluna	Castillo de Mur	42°05'51.5"N / 0°52'39.0"E	487	Highlands
	107	Mur6	Spain	Cataluna	Castillo de Mur	42°05'51.5"N / 0°52'39.0"E	487	Highlands
	108	Pal3	Spain	Cataluna	Les Pallagues	41°45'38.7"N / 1°12'39.0"E	411	Highlands
	109	Pal4	Spain	Cataluna	Les Pallagues	41°45'38.7"N / 1°12'39.0"E	411	Highlands
	110	Pal6	Spain	Cataluna	Les Pallagues	41°45'38.7"N / 1°12'39.0"E	411	Highlands
	111	Pal8	Spain	Cataluna	Les Pallagues	41°45'38.7"N / 1°12'39.0"E	411	Highlands
	112	Per1	Spain	Navarra	Puerto de Perdom	42°44'13.3"N / 1°44'58.6"W	736	Highlands
	113	Per3	Spain	Navarra	Puerto de Perdom	42°44'13.3"N / 1°44'58.6"W	736	Highlands
	114	Per10	Spain	Navarra	Puerto de Perdom	42°44'13.3"N / 1°44'58.6"W	736	Highlands
	115	Per15	Spain	Navarra	Puerto de Perdom	42°44'13.3"N / 1°44'58.6"W	736	Highlands
	116	Pob1	Spain	Celceite	Poblado de San Antonio	41°00'17.0"N / 0°11'06.7"E	585	Highlands
	117	Rea7	Spain	Navarra	Monreal	42°42'04.5"N / 1°30'55.5"W	578	Highlands
	118	Rei2	Spain	Huesca	Ponte de la Reina	42°33'47.5"N / 0°47'12.8"W	627	Highlands
	119	Rei6	Spain	Huesca	Ponte de la Reina	42°33'47.5"N / 0°47'12.8"W	627	Highlands
	120	Rei7	Spain	Huesca	Ponte de la Reina	42°33'47.5"N / 0°47'12.8"W	627	Highlands
	121	Rod1	Spain	Huesca	Ermita de San Martin Rodellar	42°13'23.2"N / 0°04'01.6"W	895	Highlands
	122	Rod2	Spain	Huesca	Ermita de San Martin Rodellar	42°13'23.2"N / 0°04'01.6"W	895	Highlands
	123	Sar2	Spain	Zaragoza	Laguna de Sarinena (west)	41°47'10.3"N / 0°10'58.0"W	292	Lowlands
	124	Sar9	Spain	Zaragoza	Laguna de Sarinena (west)	41°47'10.3"N / 0°10'58.0"W	292	Lowlands
	125	Sar15	Spain	Zaragoza	Laguna de Sarinena (west)	41°47'10.3"N / 0°10'58.0"W	292	Lowlands
	126	Sar20	Spain	Zaragoza	Laguna de Sarinena (west)	41°47'10.3"N / 0°10'58.0"W	292	Lowlands
	127	Sar24	Spain	Zaragoza	Laguna de Sarinena (west)	41°47'10.3"N / 0°10'58.0"W	292	Lowlands
	128	Sig2	Spain	Zaragoza	Sigues	42°36'46.5"N / 1°00'52.4"W	530	Highlands
	129	Sig3	Spain	Zaragoza	Sigues	42°36'46.5"N / 1°00'52.4"W	530	Highlands
	130	Sig7	Spain	Zaragoza	Sigues	42°36'46.5"N / 1°00'52.4"W	530	Highlands
	131	Sig13	Spain	Zaragoza	Sigues	42°36'46.5"N / 1°00'52.4"W	530	Highlands
	132	Tek-3^^	Turkey		Tekirdag		40	Coastal hillside
	133	Uni2	Spain	Huesca	University of Zaragoza	42°07'00.4"N / 0°26'42.7"W	480	Highlands
	134	Uni8	Spain	Huesca	University of Zaragoza	42°07'00.4"N / 0°26'42.7"W	480	Highlands
	135	Uni14	Spain	Huesca	University of Zaragoza	42°07'00.4"N / 0°26'42.7"W	480	Highlands
	136	Yas1	Spain	Huesca	Yaso	42°12'08.5"N / 0°07'20.5"W	731	Highlands
	137	Yas3	Spain	Huesca	Yaso	42°12'08.5"N / 0°07'20.5"W	731	Highlands
	138	Yas4	Spain	Huesca	Yaso	42°12'08.5"N / 0°07'20.5"W	731	Highlands
	All accession are from IBERS collection, except * Benavente Collection; ** ABR collection; ^ Garvin collection; ^^ Vogel collection
	Ecotypes included in second drought screen are highlighted in grey.

## Sheet: Sheet3
	Ecotype	Country	Region	Subregion	Location (Latitude/Longitude)	Altitude (m)	Ecological niche			c	d
1	ab1.4*	Spain		Albcete		686	Plains			3	3
2	ab3.5*	Spain		Albcete		686	Plains			3	3
3	ABR1**	Turkey	Kiresehir	Kaman		1100	Highlands			3	3
4	ABR2**	France	Herault	Octon		125	Unknown			3	3
5	ABR3**	Spain	Huesca	Aisa		1043	Highlands			3	3
6	ABR4**	Spain	Huesca	Aren		1043	Highlands			3	2
7	ABR5**	Spain	Huesca	Jaca		1043	Highlands			3	3
8	ABR6**	Spain	Navarra	Los Arcos		438	Plains			3	3
9	ABR7**	Spain		Otero		466	Plains			3	3
10	ABR8**	Italy	Siena			322	Hillside			3	3
11	ABR9**	Croatia	Ljubljana			295	Lowlands			2	3
12	Adi-1^^	Turkey	Adiyaman			7	Arid Lowland			3	3
13	Adi-5^^	Turkey	Adiyaman			7	Arid Lowland			3	3
14	Adi-6^^	Turkey	Adiyaman			7	Arid Lowland			3	3
15	Adi-10^^	Turkey	Adiyaman			7	Arid Lowland			3	3
16	Adi-11^^	Turkey	Adiyaman			7	Arid Lowland			3	3
17	Adi-12^^	Turkey	Adiyaman			7	Arid Lowland			2	3
18	Adi-14^^	Turkey	Adiyaman			7	Arid Lowland			3	3
19	Adi-15^^	Turkey	Adiyaman			7	Arid Lowland			3	3
20	Alq1	Spain	Huesca	Alquezar	42°10'08.4"N / 0°01'05.4"E	656	Highlands			3	3
21	Arc23	Spain	Navarra	Los Arcos	42°34'51.1"N / 2°12'09.8"W	484	Highlands			1	2		One additional control germinated very late, small seedling when scoring
22	Arn2	Spain	Huesca	Arens	42°15'23.4"N / 0°43'47.5"E	681	Highlands			3	3
23	Arn3	Spain	Huesca	Arens	42°15'23.4"N / 0°43'47.5"E	681	Highlands			3	3
24	Arn6	Spain	Huesca	Arens	42°15'23.4"N / 0°43'47.5"E	681	Highlands			3	3
25	ba6.6*	Spain	Babajoz			185	Lowlands			3	3
26	Ban1	Spain	Huesca	Banaguas	42°34'50.2"N / 0°34'47.7"W	822	Highlands			3	3
27	Ban2	Spain	Huesca	Banaguas	42°34'50.2"N / 0°34'47.7"W	822	Highlands			3	3
28	Ban3	Spain	Huesca	Banaguas	42°34'50.2"N / 0°34'47.7"W	822	Highlands			3	2
29	Ban4	Spain	Huesca	Banaguas	42°34'50.2"N / 0°34'47.7"W	822	Highlands			3	3
30	Bar5	Spain	Huesca	Barbastro	42°02'26.3"N / 0°08'46.9"E	383	Lowlands			3	3
31	Bar9	Spain	Huesca	Barbastro	42°02'26.3"N / 0°08'46.9"E	383	Lowlands			3	3
32	Bd21^	Iraq	near Salakudin							3	3
33	Bd21-3^	Iraq	near Salakudin							3	3
34	Bd2-3^	Iraq								2	3
35	Bel1	Spain	Zaragoza	Belchite	41°17'58.1"N / 0°44'29.7"W	448	Lowlands			3	3
36	Bel2	Spain	Zaragoza	Belchite	41°17'58.1"N / 0°44'29.7"W	448	Lowlands			3	3
37	Bel8	Spain	Zaragoza	Belchite	41°17'58.1"N / 0°44'29.7"W	448	Lowlands			3	3
38	Bel15	Spain	Zaragoza	Belchite	41°17'58.1"N / 0°44'29.7"W	448	Lowlands			3	3
39	Bel27	Spain	Zaragoza	Belchite	41°17'58.1"N / 0°44'29.7"W	448	Lowlands			3	3
40	Ben1	Spain	Huesca	Benabarre	42°07'34.2"N / 0°28'46.3"E	829	Highlands			3	3
41	Ben2	Spain	Huesca	Benabarre	42°07'34.2"N / 0°28'46.3"E	829	Highlands			3	3
42	Ben3	Spain	Huesca	Benabarre	42°07'34.2"N / 0°28'46.3"E	829	Highlands			3	3
43	Ben4	Spain	Huesca	Benabarre	42°07'34.2"N / 0°28'46.3"E	829	Highlands			3	3
44	Ben5	Spain	Huesca	Benabarre	42°07'34.2"N / 0°28'46.3"E	829	Highlands			3	3
45	Ben6	Spain	Huesca	Benabarre	42°07'34.2"N / 0°28'46.3"E	829	Highlands			3	2
46	Ben7	Spain	Huesca	Benabarre	42°07'34.2"N / 0°28'46.3"E	829	Highlands			3	2
47	Bie1	Spain	Huesca	Bierge	42°10'23.0"N / 0°05'26.7"W	730	Highlands			3	3
48	Bie3	Spain	Huesca	Bierge	42°10'23.0"N / 0°05'26.7"W	730	Highlands			3	3
49	Bis1	Turkey								3	3
50	Cas1	Spain	Zaragoza	Casdasnos - Barranco de Valcuerranar	41°27'54.2"N / 0°01'03.5"E	206	Lowlands			3	3
51	Cas2	Spain	Zaragoza	Casdasnos - Barranco de Valcuerranar	41°27'54.2"N / 0°01'03.5"E	206	Lowlands			3	3
52	Cas3	Spain	Zaragoza	Casdasnos - Barranco de Valcuerranar	41°27'54.2"N / 0°01'03.5"E	206	Lowlands			3	3
53	Cas8	Spain	Zaragoza	Casdasnos - Barranco de Valcuerranar	41°27'54.2"N / 0°01'03.5"E	206	Lowlands			3	3
54	Cas12	Spain	Zaragoza	Casdasnos - Barranco de Valcuerranar	41°27'54.2"N / 0°01'03.5"E	206	Lowlands			2	2
55	Cas24	Spain	Zaragoza	Casdasnos - Barranco de Valcuerranar	41°27'54.2"N / 0°01'03.5"E	206	Lowlands			3	2
56	Cel1	Spain	Sierra de Guara	Santa Celia	42°14'18.1"N / 0°09'57.6"W	791	Highlands			3	3
57	cu3.5*	Spain		Cuenca		946	Steep hillside			3	3
58	cu5.3*	Spain		Cuenca		946	Steep hillside			3	3
59	Fon1	Spain	Cataluna	Fondedou	41°56'27.5"N / 0°45'25.7"E	648	Highlands			3	3
60	Foz3	Spain	Navarra	Foz de Lumbier	42°38'11.4"N / 1°18'17.4"W	434	Highlands			3	3
61	Foz8	Spain	Navarra	Foz de Lumbier	42°38'11.4"N / 1°18'17.4"W	434	Highlands			3	3
62	Foz15	Spain	Navarra	Foz de Lumbier	42°38'11.4"N / 1°18'17.4"W	434	Highlands			3	3
63	Ga10	Spain	Huesca	Murillos de Gallego (Los Mallos)		515	Highlands			3	3
64	Gal11	Spain	Huesca	Murillos de Gallego (Los Mallos)		515	Highlands			3	3
65	Gaz-1^^	Turkey		Gaziantep		705	Highlands			3	3
66	Gaz-2^^	Turkey		Gaziantep		705	Highlands			3	3
67	Gaz-3^^	Turkey		Gaziantep		705	Highlands			3	3
68	Gaz-4^^	Turkey		Gaziantep		705	Highlands			3	3
69	Gaz-5^^	Turkey		Gaziantep		705	Highlands			3	3
70	Gaz-6^^	Turkey		Gaziantep		705	Highlands			3	3
71	Gaz-7^^	Turkey		Gaziantep		705	Highlands			3	3
72	Gaz-8^^	Turkey		Gaziantep		705	Highlands			3	3
73	Gaz-9^^	Turkey		Gaziantep		705	Highlands			2	3
74	gr1.5*	Spain		Granada		738	Highlands			3	3
75	gr3.4*	Spain		Granada		738	Highlands			2	3
76	j3.3*	Spain		jaen		147	Hillside			2	2
77	j3.6*	Spain		jaen		147	Hillside			2	2
78	j4.3*	Spain		jaen		147	Hillside			2	2
79	Jer1	Spain	Huesca	Ermita de San Jeromimo	42°03'16.6"N / 0°00'44.6"W	414	Lowlands			3	3
80	Jer8	Spain	Huesca	Ermita de San Jeromimo	42°03'16.6"N / 0°00'44.6"W	415	Lowlands			3	3
81	Jer11	Spain	Huesca	Ermita de San Jeromimo	42°03'16.6"N / 0°00'44.6"W	416	Lowlands			3	3
82	Kah-1^^	Turkey		Kahta		765	Highlands			3	3
83	Kah-2^^	Turkey		Kahta		766	Highlands			2	3
84	Kah-3^^	Turkey		Kahta		767	Highlands			3	3
85	Kah-4^^	Turkey		Kahta		768	Highlands			3	3
86	Kah-5^^	Turkey		Kahta		769	Highlands			3	3
87	Kah-6^^	Turkey		Kahta		770	Highlands			2	2
88	Koz-1^^	Turkey		Kozluk		771	Highlands			3	3
89	Koz-2^^	Turkey		Kozluk		772	Highlands			2	3
90	Koz-3^^	Turkey		Kozluk		773	Highlands			3	3
91	Koz-4^^	Turkey		Kozluk		774	Highlands			3	3
92	Koz-5^^	Turkey		Kozluk		775	Highlands			3	3
93	Luc1	Spain	Huesca	Ermita de Santa Lucia	42°36'36.2"N / 0°53'35.5"W	566	Highlands			3	3
94	Luc3	Spain	Huesca	Ermita de Santa Lucia	42°36'36.2"N / 0°53'35.5"W	566	Highlands			3	3
95	Luc9	Spain	Huesca	Ermita de Santa Lucia	42°36'36.2"N / 0°53'35.5"W	566	Highlands			3	3
96	Luc21	Spain	Huesca	Ermita de Santa Lucia	42°36'36.2"N / 0°53'35.5"W	566	Highlands			3	3
97	Mig1	Spain	Huesca	San Miguel de Foces	42°08'52.8"N / 0°11'41.9"W	572	Lowlands			3	3
98	Mig3	Spain	Huesca	San Miguel de Foces	42°08'52.8"N / 0°11'41.9"W	572	Lowlands			3	3
99	Mir1	Spain	Zaragoza	Miramont	42°36'31.4"N / 0°57'32.7"W	564	Highlands			3	3
100	Mir2	Spain	Zaragoza	Miramont	42°36'31.4"N / 0°57'32.7"W	564	Highlands			3	3
101	Mir17	Spain	Zaragoza	Miramont	42°36'31.4"N / 0°57'32.7"W	564	Highlands			3	3
102	Mon1	Spain	Zaragoza	Puetro de Pallaruelo	41°39'04.8"N / 0°12'37.5"W	515	Highlands			3	3
103	Mon3	Spain	Zaragoza	Puetro de Pallaruelo	41°39'04.8"N / 0°12'37.5"W	515	Highlands			3	3
104	Mon 11	Spain	Zaragoza	Puetro de Pallaruelo	41°39'04.8"N / 0°12'37.5"W	515	Highlands			2	3
105	Mon 17	Spain	Zaragoza	Puetro de Pallaruelo	41°39'04.8"N / 0°12'37.5"W	515	Highlands			3	3
106	Mur3	Spain	Cataluna	Castillo de Mur	42°05'51.5"N / 0°52'39.0"E	487	Highlands			3	2
107	Mur6	Spain	Cataluna	Castillo de Mur	42°05'51.5"N / 0°52'39.0"E	487	Highlands			3	3
108	Pal3	Spain	Cataluna	Les Pallagues	41°45'38.7"N / 1°12'39.0"E	411	Highlands			3	3
109	Pal4	Spain	Cataluna	Les Pallagues	41°45'38.7"N / 1°12'39.0"E	411	Highlands			3	3
110	Pal6	Spain	Cataluna	Les Pallagues	41°45'38.7"N / 1°12'39.0"E	411	Highlands			2	3
111	Pal8	Spain	Cataluna	Les Pallagues	41°45'38.7"N / 1°12'39.0"E	411	Highlands			3	3
112	Per1	Spain	Navarra	Puerto de Perdom	42°44'13.3"N / 1°44'58.6"W	736	Highlands			3	3
113	Per3	Spain	Navarra	Puerto de Perdom	42°44'13.3"N / 1°44'58.6"W	736	Highlands			3	3
114	Per10	Spain	Navarra	Puerto de Perdom	42°44'13.3"N / 1°44'58.6"W	736	Highlands			3	3
115	Per15	Spain	Navarra	Puerto de Perdom	42°44'13.3"N / 1°44'58.6"W	736	Highlands			3	3
116	Pob1	Spain	Celceite	Poblado de San Antonio	41°00'17.0"N / 0°11'06.7"E	585	Lowlands			3	3
117	Rea7	Spain	Navarra	Monreal	42°42'04.5"N / 1°30'55.5"W	578	Highlands			3	3
118	Rei2	Spain	Huesca	Ponte de la Reina	42°33'47.5"N / 0°47'12.8"W	627	Highlands			3	3
119	Rei6	Spain	Huesca	Ponte de la Reina	42°33'47.5"N / 0°47'12.8"W	627	Highlands			2	3
120	Rei7	Spain	Huesca	Ponte de la Reina	42°33'47.5"N / 0°47'12.8"W	627	Highlands			3	3
121	Rod1	Spain	Huesca	Ermita de San Martin Rodellar	42°13'23.2"N / 0°04'01.6"W	895	Highlands			3	3
122	Rod2	Spain	Huesca	Ermita de San Martin Rodellar	42°13'23.2"N / 0°04'01.6"W	895	Highlands			3	3
123	Sar2	Spain	Zaragoza	Laguna de Sarinena (west)	41°47'10.3"N / 0°10'58.0"W	292	Lowlands			3	3
124	Sar9	Spain	Zaragoza	Laguna de Sarinena (west)	41°47'10.3"N / 0°10'58.0"W	292	Lowlands			2	2
125	Sar15	Spain	Zaragoza	Laguna de Sarinena (west)	41°47'10.3"N / 0°10'58.0"W	292	Lowlands			3	3
126	Sar20	Spain	Zaragoza	Laguna de Sarinena (west)	41°47'10.3"N / 0°10'58.0"W	292	Lowlands			3	3
127	Sar24	Spain	Zaragoza	Laguna de Sarinena (west)	41°47'10.3"N / 0°10'58.0"W	292	Lowlands			2	3
128	Sig2	Spain	Zaragoza	Sigues	42°36'46.5"N / 1°00'52.4"W	530	Highlands			3	3
129	Sig3	Spain	Zaragoza	Sigues	42°36'46.5"N / 1°00'52.4"W	530	Highlands			3	3
130	Sig7	Spain	Zaragoza	Sigues	42°36'46.5"N / 1°00'52.4"W	530	Highlands			3	3
131	Sig13	Spain	Zaragoza	Sigues	42°36'46.5"N / 1°00'52.4"W	530	Highlands			3	3
132	Tek-3^^	Turkey		Tekirdag		40	Coastal hillside			3	3
133	Uni2	Spain	Huesca	University of Zaragoza	42°07'00.4"N / 0°26'42.7"W	480	Highlands			3	3
134	Uni8	Spain	Huesca	University of Zaragoza	42°07'00.4"N / 0°26'42.7"W	480	Highlands			3	3
135	Uni14	Spain	Huesca	University of Zaragoza	42°07'00.4"N / 0°26'42.7"W	480	Highlands			3	3
136	Yas1	Spain	Huesca	Yaso	42°12'08.5"N / 0°07'20.5"W	731	Highlands			3	3
137	Yas3	Spain	Huesca	Yaso	42°12'08.5"N / 0°07'20.5"W	731	Highlands			3	3
138	Yas4	Spain	Huesca	Yaso	42°12'08.5"N / 0°07'20.5"W	731	Highlands			3	3
All accession are from IBERS collection, except * Benavente Collection; ** ABR collection; ^ Garvin collection; ^^ Vogel collection
