# Supplementary material for: Linking Dynamic Phenotyping with Metabolite Analysis to Study Natural Variation in Drought Responses of Brachypodium distachyon
Source: Front Plant Sci. 2016 Nov 29;7:1751. doi: 10.3389/fpls.2016.01751 (PMC5126067; doi:10.3389/fpls.2016.01751)
Supplement: TABLE S2 — Mean wilting scores obtained for each ecotype included in first drought screen. Scores are averages of three individual plants except ∗, based on two plants. Ecotypes included in second drought screen are highlighted in grey. SD, standard deviation. [file Table_2.XLSX]

## Sheet: Sheet1
Supplementary Table S2
wilting score	SD	Number	Brachypodium Ecotypes
1	0	11	ABR8	Arc23*	Cas8	Cas24	J3.6*	Kah6*	Mir1	Mon11	Mon17	Sar9*
			Sig7
1.33	0.58	11	Bd2-3	Mir2	Mir17	Mon1	Mon3	Mur3	Mur6	Rea7	Sar20	Sar24
			Uni14
1.5	0.71	1	J4.3*
1.67	0.58	29	ab1.4	ABR5	ABR9	Adi 5	Adi10	Adi14	Adi15	Ban2	Bar5	Ben2
			Fon1	Gaz1	Gaz9	gr1.5	Kah3	Kah4	Koz4	Koz5	Luc3	Luc9
			Mig3	Pal3	Pal6	Per1	Rei7	Sar15	Sig13	Uni8	Yas1
1.67	1.15	1	Cu3.5
2	0	32	ABR2	ABR4*	Adi 1	Adi 6	Arn3	Ba66	Ban4	Bd21	Bd21-3	Bis1
			Cas1	Cas3*	Cas12*	Cu5.3	Gal11	Gaz2	Gaz4	Gaz6	J3.3*	Jer1
			Kah1	Kah2	Kah5	Koz1	Koz2	Luc1	Rei2	Rei6*	Rod1	Sar2
			Uni2	Yas3
2	1	10	ab3.5	ABR6	ABR7	Alq1	Arn6	Foz15	Gaz3	gr3.4	Luc21	Mig1
2.33	0.58	28	ABR1	Adi11	Adi12	Arn2	Ban3	Bar9	Bel27	Ben1	Ben3	Ben4
			Ben5	Ben6	Ben7	Bie1	Cas2	Cel1	Foz3	Gaz7	Gaz8	Jer8
			Jer11	Pal8	Per10	Pob1	Sig2	Sig3	Tek3	Yas4
2.33	1.15	1	Bel8
2.67	0.58	12	ABR3	Ban1	Bel2	Bel15	Bie3	Foz8	Gaz5	Koz3	Pal4	Per3
			Per15	Rod2
3	0	2	Bel1	Gal10
Mean wiling scores obtained for each ecotype included in first drought screen. Scores are averages of three individual plants except *, based on two plants. Ecotypes included in second drought screen are highlighted in grey. SD, standard deviation.
