# Supplementary material for: Linking Dynamic Phenotyping with Metabolite Analysis to Study Natural Variation in Drought Responses of Brachypodium distachyon
Source: Front Plant Sci. 2016 Nov 29;7:1751. doi: 10.3389/fpls.2016.01751 (PMC5126067; doi:10.3389/fpls.2016.01751)
Supplement: TABLE S3 — Normalized shoot area data. Normalized shoot area data, derived from side images, used to prepare graphs shown in Figure 3. Standard deviation of the measurements is included (SD). Abbreviations: das, days after sowing; S-area, side area; SWC, soil water content. [file Table_3.XLSX]

## Sheet: Sheet1
0% WC		ABR8			Pal6			Mur3			ABR4			Bd21			ABR3			Luc21			Gal10			Koz1			Per3
das		S-area	SD		S-area	SD		S-area	SD		S-area	SD		S-area	SD		S-area	SD		S-area	SD		S-area	SD		S-area	SD		S-area	SD
34		1			1			1			1			1			1			1			1			1			1
35		1.16369	0.0513585		1.14914	0.0734646		1.17074	0.083678		1.16227	0.0782593		1.12314	0.135969		1.17049	0.136155		1.15092	0.0943927		1.17061	0.0937021		1.12362	0.0754932		1.13005	0.0814385
36		1.31565	0.0652509		1.28785	0.0694926		1.29353	0.113071		1.26466	0.098824		1.21959	0.148676		1.23393	0.114352		1.25594	0.125683		1.22886	0.0989399		1.21016	0.0864616		1.21502	0.102025
37		1.62459	0.133158		1.5938	0.142354		1.58893	0.118181		1.53286	0.137124		1.44069	0.288145		1.34552	0.213512		1.52513	0.165663		1.42464	0.201181		1.35685	0.14648		1.33274	0.18595
38		1.86252	0.154678		1.81856	0.196059		1.73702	0.164984		1.62992	0.214667		1.49708	0.338403		1.40755	0.246267		1.72425	0.253833		1.39511	0.261838		1.45078	0.210185		1.28236	0.305316
39		2.02313	0.21814		2.03128	0.348246		1.9205	0.315604		1.65252	0.296317		1.56501	0.371076		1.38047	0.325382		1.7829	0.310171		1.31027	0.285632		1.46487	0.283098		1.22085	0.309265
40		2.13285	0.249844		2.15505	0.463033		1.92217	0.391184		1.69914	0.431946		1.65057	0.402139		1.31974	0.31281		1.81211	0.350991		1.21159	0.298436		1.46127	0.344554		1.23609	0.36561
42		2.06549	0.449334		2.25177	0.761965		1.87502	0.664892		1.58816	0.582221		1.60701	0.511057		1.17746	0.364032		1.59974	0.442493		1.01483	0.294891		1.46064	0.348129		1.02594	0.391904
43		1.82927	0.470481		2.06536	0.827548		1.6093	0.72245		1.38042	0.591881		1.42181	0.504131		1.02146	0.382194		1.34245	0.441659		0.851435	0.299215		1.29183	0.322464		0.846138	0.421947
44		1.62506	0.4272		1.84287	0.838577		1.53597	0.776134		1.18763	0.626766		1.34212	0.486037		0.908475	0.382786		1.08363	0.409955		0.658898	0.207717		1.23868	0.403623		0.737569	0.427183
45		1.51468	0.382287		1.7396	0.891389		1.33867	0.781878		1.11002	0.656166		1.21704	0.488978		0.857532	0.392626		0.971586	0.407547		0.61046	0.149336		1.18518	0.367175		0.688343	0.476713
15%WC		ABR8			Pal6			Mur3			ABR4			Bd21			ABR3			Luc21			Gal10			Koz1			Per3
das		S-area	SD		S-area	SD		S-area	SD		S-area	SD		S-area	SD		S-area	SD		S-area	SD		S-area	SD		S-area	SD		S-area	SD
34		1			1			1			1			1			1			1			1			1			1
35		1.15388	0.0601278		1.20853	0.0625241		1.19238	0.0909464		1.14604	0.0695789		1.10792	0.101179		1.1542	0.173795		1.14885	0.0888479		1.16321	0.0801446		1.15089	0.0984073		1.13882	0.0814385
36		1.28474	0.0822616		1.33362	0.0820883		1.30936	0.086682		1.25683	0.0713162		1.19821	0.0917409		1.25764	0.169418		1.2925	0.0798901		1.30977	0.105235		1.24499	0.130109		1.21883	0.102025
37		1.58421	0.136573		1.66561	0.118133		1.57621	0.19273		1.48643	0.0879654		1.36445	0.151711		1.38427	0.218194		1.54757	0.103332		1.51996	0.150178		1.38682	0.218713		1.27535	0.18595
38		1.79028	0.165778		1.90069	0.156506		1.69558	0.279905		1.59584	0.127811		1.4269	0.227683		1.39113	0.280462		1.64742	0.142371		1.58903	0.246211		1.44136	0.302301		1.19305	0.305316
39		1.96325	0.23453		2.14969	0.257221		1.78847	0.361504		1.67926	0.198123		1.51375	0.279967		1.31011	0.29436		1.65988	0.199092		1.57461	0.351222		1.4802	0.464924		1.08039	0.309265
40		2.06759	0.334527		2.35339	0.351657		1.75865	0.406935		1.66353	0.292371		1.64741	0.408972		1.22776	0.249384		1.61145	0.264052		1.47696	0.368535		1.44273	0.467838		1.04356	0.36561
42		2.00645	0.457342		2.47688	0.628256		1.7665	0.439107		1.73343	0.39481		1.63449	0.314805		1.46223	0.376568		1.67415	0.250109		1.56099	0.341643		1.5731	0.603422		1.1949	0.391904
43		1.8997	0.471851		2.42103	0.751714		1.80186	0.571161		1.77675	0.424779		1.63217	0.302762		1.52371	0.402243		1.70435	0.353853		1.5703	0.354805		1.59152	0.644009		1.2411	0.421947
44		1.93907	0.495844		2.33592	0.785239		1.89788	0.546837		1.83473	0.508603		1.59696	0.345518		1.57851	0.426117		1.72578	0.40157		1.6105	0.338694		1.7118	0.807182		1.30514	0.427183
45		2.1787	0.646566		2.47989	0.81126		2.12129	0.538182		2.05396	0.443934		1.73743	0.442278		1.73471	0.486923		1.97424	0.317064		1.89568	0.327492		1.83604	0.790258		1.41068	0.476713
75%WC		ABR8			Pal6			Mur3			ABR4			Bd21			ABR3			Luc21			Gal10			Koz1			Per3
das		S-area	SD		S-area	SD		S-area	SD		S-area	SD		S-area	SD		S-area	SD		S-area	SD		S-area	SD		S-area	SD		S-area	SD
34		1			1			1			1			1			1			1			1			1			1
35		1.20534	0.074395		1.17201	0.0766942		1.22471	0.0631565		1.20776	0.0500929		1.16064	0.0665276		1.15897	0.114731		1.20751	0.0607308		1.27677	0.109315		1.25693	0.116348		1.13862	0.0443766
36		1.30749	0.0991688		1.30041	0.105048		1.34586	0.0919525		1.29334	0.0764008		1.27334	0.16993		1.23993	0.131886		1.32391	0.0587564		1.36706	0.123021		1.35173	0.12861		1.25894	0.109567
37		1.59338	0.142033		1.64271	0.157645		1.66421	0.0912217		1.59604	0.116206		1.44567	0.146037		1.55916	0.216894		1.71833	0.118546		1.75252	0.182054		1.76935	0.154078		1.50515	0.114683
38		1.83937	0.209071		1.96704	0.261727		1.8821	0.0935694		1.78799	0.157079		1.64647	0.23546		1.73915	0.189157		1.88017	0.177609		1.97525	0.226047		2.06747	0.254645		1.65719	0.145672
39		2.08654	0.284917		2.15225	0.315303		2.1114	0.124247		2.00114	0.212533		1.91378	0.27401		2.02433	0.215153		2.08894	0.154903		2.28248	0.29317		2.31027	0.251941		1.68708	0.178473
40		2.41566	0.380567		2.39269	0.440785		2.24014	0.141084		2.13646	0.209417		2.20567	0.290716		2.14001	0.233989		2.19229	0.21239		2.50044	0.315488		2.46446	0.311206		1.55092	0.277167
42		2.68942	0.48101		2.62088	0.462553		2.31832	0.20738		2.3816	0.397438		2.43722	0.560219		2.3411	0.238889		2.476	0.197198		2.68617	0.398599		2.5021	0.358499		1.98512	0.33798
43		3.02007	0.575845		3.0242	0.647594		2.55625	0.230555		2.59039	0.497075		2.63386	0.625558		2.51139	0.224504		2.63133	0.189992		2.99305	0.446544		2.79112	0.307677		2.21164	0.447768
44		3.52095	0.7228		3.38381	0.762366		2.82857	0.315828		2.9187	0.637279		3.04201	0.612851		2.86663	0.303742		2.94149	0.270033		3.43666	0.608833		3.1347	0.38115		2.36846	0.511668
45		3.72578	0.776908		3.48799	0.780074		2.93371	0.383745		3.06962	0.667232		3.0787	0.648018		2.94142	0.332136		2.92914	0.217237		3.50934	0.619293		3.2822	0.459606		2.47124	0.513153
S-area = side area
das = days after sowing
SD = standard deviation
